# Supplementary material for: Synthesis of Enantiostructured Triacylglycerols Possessing a Saturated Fatty Acid, a Polyunsaturated Fatty Acid and an Active Drug Intended as Novel Prodrugs
Source: Molecules. 2024 Dec 5;29(23):5745. doi: 10.3390/molecules29235745 (PMC11643827; doi:10.3390/molecules29235745)
Supplement: Supplementary file 1 [file molecules-29-05745-s001.zip]

Archive with 1 entries (1 files):
- molecules-3287683-supplementary.pdf
